# Supplementary material for: Interactions between dietary patterns and genetic factors in relation to incident dementia among 70-year-olds
Source: Eur J Nutr. 2021 Oct 10;61(2):871–84. doi: 10.1007/s00394-021-02688-9 (PMC8854136; doi:10.1007/s00394-021-02688-9)
Supplement: Supplementary file 2 — Supplementary file2 (SAS 2 KB) [file 394_2021_2688_MOESM2_ESM.sas]

libname JS 'C:\Users\Valter\JS';
proc contents data=JS.JS_projek3;run;
proc pls data=JS.JS_projek3 method=RRR nfac=4 varss;
model NV12_BoxCox_transformed NV14_BoxCox_transformed NV28_BoxCox_transformed 
NV29_BoxCox_transformed NV31_BoxCox_transformed NV36_BoxCox_transformed NV51_BoxCox_transformed =
GPD_1_BoxCox_transformed GPD_2_BoxCox_transformed GPD_3_BoxCox_transformed GPD_4_BoxCox_transformed
GPD_5_BoxCox_transformed GPD_7_BoxCox_transformed GPD_8_BoxCox_transformed GPD_9_BoxCox_transformed
GPD_10_BoxCox_transformed GPD_11_BoxCox_transformed GPD_13_BoxCox_transformed GPD_14_BoxCox_transformed
GPD_15_BoxCox_transformed GPD_16_BoxCox_transformed GPD_18_BoxCox_transformed GPD_19_BoxCox_transformed
GPD_20_BoxCox_transformed GPD_21_BoxCox_transformed GPD_23_BoxCox_transformed GPD_24_BoxCox_transformed
GPD_26_BoxCox_transformed GPD_27_BoxCox_transformed GPD_28_BoxCox_transformed GPD_31_BoxCox_transformed
GPD_32_BoxCox_transformed GPD_33_BoxCox_transformed GPD_34_BoxCox_transformed GPD_35_BoxCox_transformed
GPD_36_BoxCox_transformed GPD_37_BoxCox_transformed GPD_38_BoxCox_transformed;
output out=JS.JS_projek3_PLSRES_1 xscore=predscore yscore=respscore;
run;
